# Supplementary material for: Network-based modeling of drug effects on disease module in systemic sclerosis
Source: Sci Rep. 2020 Aug 7;10:13393. doi: 10.1038/s41598-020-70280-y (PMC7414841; doi:10.1038/s41598-020-70280-y)
Supplement: Supplementary file 2 — Supplementary Table 1. [file 41598_2020_70280_MOESM2_ESM.xlsx]

## Sheet: SSc
Gene_Symbol	Gene_Name
ABCB1	ATP binding cassette subfamily B member 1
ABCG2	ATP binding cassette subfamily G member 2 (Junior blood group)
ACKR3	atypical chemokine receptor 3
ACVR1C	activin A receptor type 1C
ACVRL1	activin A receptor like type 1
ADCY5	adenylate cyclase 5
ADD3	adducin 3
ADRA2A	adrenoceptor alpha 2A
ADRA2C	adrenoceptor alpha 2C
ADRB2	adrenoceptor beta 2
AGER	advanced glycosylation end-product specific receptor
AGT	angiotensinogen
AKR1C2	aldo-keto reductase family 1 member C2
AKT1	AKT serine/threonine kinase 1
ALB	albumin
ANGPT1	angiopoietin 1
ANKRD10	ankyrin repeat domain 10
ANKS1A	ankyrin repeat and sterile alpha motif domain containing 1A
ANXA1	annexin A1
ARHGEF1	Rho guanine nucleotide exchange factor 1
ASS1	argininosuccinate synthase 1
ATF6B	activating transcription factor 6 beta
ATG5	autophagy related 5
ATM	ATM serine/threonine kinase
ATP6AP2	ATPase H+ transporting accessory protein 2
BANK1	B cell scaffold protein with ankyrin repeats 1
BAX	BCL2 associated X, apoptosis regulator
BCL2	BCL2, apoptosis regulator
BCL2L1	BCL2 like 1
BID	BH3 interacting domain death agonist
BIRC2	baculoviral IAP repeat containing 2
BIRC3	baculoviral IAP repeat containing 3
BLK	BLK proto-oncogene, Src family tyrosine kinase
BTG3	BTG anti-proliferation factor 3
CASP3	caspase 3
CASP9	caspase 9
CAT	catalase
CCL18	C-C motif chemokine ligand 18
CCNB2	cyclin B2
CCND2	cyclin D2
CD247	CD247 molecule
CDA	cytidine deaminase
CDH7	cadherin 7
CENPA	centromere protein A
CENPB	centromere protein B
CHI3L1	chitinase 3 like 1
CHRNA1	cholinergic receptor nicotinic alpha 1 subunit
COL18A1	collagen type XVIII alpha 1 chain
COL1A1	collagen type I alpha 1 chain
COL1A2	collagen type I alpha 2 chain
COL3A1	collagen type III alpha 1 chain
COL6A1	collagen type VI alpha 1 chain
CSF3	colony stimulating factor 3
CTGF	connective tissue growth factor
CXCR4	C-X-C motif chemokine receptor 4
CYP19A1	cytochrome P450 family 19 subfamily A member 1
DBF4	DBF4 zinc finger
DCN	decorin
EDN1	endothelin 1
EDNRA	endothelin receptor type A
EGFR	epidermal growth factor receptor
EGR1	early growth response 1
EXOSC10	exosome component 10
EXOSC9	exosome component 9
F3	coagulation factor III, tissue factor
FAM167A	family with sequence similarity 167 member A
FAS	Fas cell surface death receptor
FBL	fibrillarin
FECH	ferrochelatase
FOSL2	FOS like 2, AP-1 transcription factor subunit
GADD45A	growth arrest and DNA damage inducible alpha
GALNT3	polypeptide N-acetylgalactosaminyltransferase 3
GAS2	growth arrest specific 2
GIT2	GIT ArfGAP 2
GRB10	growth factor receptor bound protein 10
GSTP1	glutathione S-transferase pi 1
H2AFX	H2A histone family member X
HLA-DPA1	major histocompatibility complex, class II, DP alpha 1
HLA-DPB1	major histocompatibility complex, class II, DP beta 1
HLA-DQB1	major histocompatibility complex, class II, DQ beta 1
HLA-DRA	major histocompatibility complex, class II, DR alpha
HLA-DRB1	major histocompatibility complex, class II, DR beta 1
HMGA2	high mobility group AT-hook 2
HMGN2	high mobility group nucleosomal binding domain 2
HMOX1	heme oxygenase 1
HNRNPA2B1	heterogeneous nuclear ribonucleoprotein A2/B1
HSPA2	heat shock protein family A (Hsp70) member 2
HSPA5	heat shock protein family A (Hsp70) member 5
IFNG	interferon gamma
IKZF3	IKAROS family zinc finger 3
IL10	interleukin 10
IL13	interleukin 13
IL1B	interleukin 1 beta
IL1RN	interleukin 1 receptor antagonist
IL4	interleukin 4
IL5	interleukin 5
IL6	interleukin 6
ILVBL	ilvB acetolactate synthase like
INSIG1	insulin induced gene 1
IRF5	interferon regulatory factor 5
ISG15	ISG15 ubiquitin-like modifier
ITGAM	integrin subunit alpha M
JAZF1	JAZF zinc finger 1
JUN	Jun proto-oncogene, AP-1 transcription factor subunit
KIAA0319L	KIAA0319 like
KLF4	Kruppel like factor 4
KLK1	kallikrein 1
LAMC2	laminin subunit gamma 2
LEPR	leptin receptor
LMNA	lamin A/C
MAP2K7	mitogen-activated protein kinase kinase 7
MGMT	O-6-methylguanine-DNA methyltransferase
MMP1	matrix metallopeptidase 1
MPO	myeloperoxidase
MUC1	mucin 1, cell surface associated
NCAPG	non-SMC condensin I complex subunit G
NOS2	nitric oxide synthase 2
NOTCH4	notch 4
NPR1	natriuretic peptide receptor 1
NRP1	neuropilin 1
NUPR1	nuclear protein 1, transcriptional regulator
PCNA	proliferating cell nuclear antigen
PDGFB	platelet derived growth factor subunit B
PDGFD	platelet derived growth factor D
PIK3CG	phosphatidylinositol-4,5-bisphosphate 3-kinase catalytic subunit gamma
PMAIP1	phorbol-12-myristate-13-acetate-induced protein 1
PPCDC	phosphopantothenoylcysteine decarboxylase
PSORS1C2	psoriasis susceptibility 1 candidate 2
PTGS2	prostaglandin-endoperoxide synthase 2
PTP4A1	protein tyrosine phosphatase type IVA, member 1
PTPN22	protein tyrosine phosphatase, non-receptor type 22
QSOX1	quiescin sulfhydryl oxidase 1
REN	renin
RHOB	ras homolog family member B
RPP25	ribonuclease P and MRP subunit p25
RPP38	ribonuclease P/MRP subunit p38
RRP9	ribosomal RNA processing 9, U3 small nucleolar RNA binding protein
S100A4	S100 calcium binding protein A4
SERPINB2	serpin family B member 2
SFTPD	surfactant protein D
SIK1	salt inducible kinase 1
SIRT1	sirtuin 1
SMAD2	SMAD family member 2
SMAD3	SMAD family member 3
SNAPC1	small nuclear RNA activating complex polypeptide 1
SNRNP70	small nuclear ribonucleoprotein U1 subunit 70
SNRPA1	small nuclear ribonucleoprotein polypeptide A'
SOD2	superoxide dismutase 2
SOX5	SRY-box 5
SPARC	secreted protein acidic and cysteine rich
SPHK1	sphingosine kinase 1
SRGN	serglycin
SRI	sorcin
SRXN1	sulfiredoxin 1
STAT3	signal transducer and activator of transcription 3
STAT4	signal transducer and activator of transcription 4
TFPI2	tissue factor pathway inhibitor 2
TGFB1	transforming growth factor beta 1
TGFBR1	transforming growth factor beta receptor 1
THBS1	thrombospondin 1
THG1L	tRNA-histidine guanylyltransferase 1 like
TIMP1	TIMP metallopeptidase inhibitor 1
TNF	tumor necrosis factor
TNFAIP3	TNF alpha induced protein 3
TNFSF4	TNF superfamily member 4
TNIP1	TNFAIP3 interacting protein 1
TNPO3	transportin 3
TNXB	tenascin XB
TOP1	DNA topoisomerase I
TP53	tumor protein p53
TPI1P2	triosephosphate isomerase 1 pseudogene 2
TRIM2	tripartite motif containing 2
UBTF	upstream binding transcription factor
VEGFA	vascular endothelial growth factor A
XBP1	X-box binding protein 1
ZBTB18	zinc finger and BTB domain containing 18
ZBTB20	zinc finger and BTB domain containing 20
ZC3H10	zinc finger CCCH-type containing 10
ZNF552	zinc finger protein 552
