# Supplementary material for: Network-based modeling of drug effects on disease module in systemic sclerosis
Source: Sci Rep. 2020 Aug 7;10:13393. doi: 10.1038/s41598-020-70280-y (PMC7414841; doi:10.1038/s41598-020-70280-y)
Supplement: Supplementary file 3 — Supplementary Table 2. [file 41598_2020_70280_MOESM3_ESM.xlsx]

## Sheet: Summary_sort
Drug					Target
Class	Class_Abbreviation	DrugBank_ID	Name	Type	UniProt_ID	UniProt_Name	SYMBOL
anti-diabetic agent	ADA	DB00331	Metformin	SmallMoleculeDrug	Q9Y478	5'-AMP-activated protein kinase subunit beta-1	PRKAB1
anti-diabetic agent	ADA	DB01067	Glipizide	SmallMoleculeDrug	Q09428	ATP-binding cassette sub-family C member 8	ABCC8
anti-diabetic agent	ADA	DB01067	Glipizide	SmallMoleculeDrug	P37231	Peroxisome proliferator-activated receptor gamma	PPARG
anti-diabetic agent	ADA	DB01120	Gliclazide	SmallMoleculeDrug	Q09428	ATP-binding cassette sub-family C member 8	ABCC8
anti-diabetic agent	ADA	DB01120	Gliclazide	SmallMoleculeDrug	P15692	Vascular endothelial growth factor A	VEGFA
anti-diabetic agent	ADA	DB00222	Glimepiride	SmallMoleculeDrug	Q14654	ATP-sensitive inward rectifier potassium channel 11	KCNJ11
anti-diabetic agent	ADA	DB00222	Glimepiride	SmallMoleculeDrug	P48048	ATP-sensitive inward rectifier potassium channel 1	KCNJ1
anti-diabetic agent	ADA	DB00222	Glimepiride	SmallMoleculeDrug	Q09428	ATP-binding cassette sub-family C member 8	ABCC8
anti-diabetic agent	ADA	DB01261	Sitagliptin	SmallMoleculeDrug	P27487	Dipeptidyl peptidase 4	DPP4
anti-diabetic agent	ADA	DB04876	Vildagliptin	SmallMoleculeDrug	P27487	Dipeptidyl peptidase 4	DPP4
anti-diabetic agent	ADA	DB06335	Saxagliptin	SmallMoleculeDrug	P27487	Dipeptidyl peptidase 4	DPP4
anti-diabetic agent	ADA	DB08882	Linagliptin	SmallMoleculeDrug	P27487	Dipeptidyl peptidase 4	DPP4
anti-diabetic agent	ADA	DB08907	Canagliflozin	SmallMoleculeDrug	P31639	Sodium/glucose cotransporter 2	SLC5A2
anti-diabetic agent	ADA	DB08907	Canagliflozin	SmallMoleculeDrug	P13866	Sodium/glucose cotransporter 1	SLC5A1
anti-diabetic agent	ADA	DB06292	Dapagliflozin	SmallMoleculeDrug	P31639	Sodium/glucose cotransporter 2	SLC5A2
anti-diabetic agent	ADA	DB01276	Exenatide	BiotechDrug	P43220	Glucagon-like peptide 1 receptor	GLP1R
anti-diabetic agent	ADA	DB06655	Liraglutide	BiotechDrug	P43220	Glucagon-like peptide 1 receptor	GLP1R
anti-diabetic agent	ADA	DB09043	Albiglutide	BiotechDrug	P43220	Glucagon-like peptide 1 receptor	GLP1R
B-cell inhibitor	BcI	DB00073	Rituximab	BiotechDrug	P02745	Complement C1q subcomponent subunit A	C1QA
B-cell inhibitor	BcI	DB00073	Rituximab	BiotechDrug	P02746	Complement C1q subcomponent subunit B	C1QB
B-cell inhibitor	BcI	DB00073	Rituximab	BiotechDrug	P02747	Complement C1q subcomponent subunit C	C1QC
B-cell inhibitor	BcI	DB00073	Rituximab	BiotechDrug	P00736	Complement C1r subcomponent	C1R
B-cell inhibitor	BcI	DB00073	Rituximab	BiotechDrug	P09871	Complement C1s subcomponent	C1S
B-cell inhibitor	BcI	DB00073	Rituximab	BiotechDrug	P12314	High affinity immunoglobulin gamma Fc receptor I	FCGR1A
B-cell inhibitor	BcI	DB00073	Rituximab	BiotechDrug	P12318	Low affinity immunoglobulin gamma Fc region receptor II-a	FCGR2A
B-cell inhibitor	BcI	DB00073	Rituximab	BiotechDrug	P31994	Low affinity immunoglobulin gamma Fc region receptor II-b	FCGR2B
B-cell inhibitor	BcI	DB00073	Rituximab	BiotechDrug	P31995	Low affinity immunoglobulin gamma Fc region receptor II-c	FCGR2B
B-cell inhibitor	BcI	DB00073	Rituximab	BiotechDrug	P31995	Low affinity immunoglobulin gamma Fc region receptor II-c	FCGR2C
B-cell inhibitor	BcI	DB00073	Rituximab	BiotechDrug	P08637	Low affinity immunoglobulin gamma Fc region receptor III-A	FCGR3A
B-cell inhibitor	BcI	DB00073	Rituximab	BiotechDrug	O75015	Low affinity immunoglobulin gamma Fc region receptor III-B	FCGR3B
B-cell inhibitor	BcI	DB00073	Rituximab	BiotechDrug	P11836	B-lymphocyte antigen CD20	MS4A1
cannabinoid	CANNAB	DB06155	Rimonabant	SmallMoleculeDrug	P21554	Cannabinoid receptor 1	CNR1
cannabinoid	CANNAB	DB00470	Dronabinol	SmallMoleculeDrug	P21554	Cannabinoid receptor 1	CNR1
cannabinoid	CANNAB	DB00470	Dronabinol	SmallMoleculeDrug	P34972	Cannabinoid receptor 2	CNR2
cannabinoid	CANNAB	DB00486	Nabilone	SmallMoleculeDrug	P34972	Cannabinoid receptor 2	CNR2
cannabinoid	CANNAB	DB00486	Nabilone	SmallMoleculeDrug	P21554	Cannabinoid receptor 1	CNR1
cannabinoid	CANNAB	JBT101	Anabasum	SmallMoleculeDrug	P34972	Cannabinoid receptor 2	CNR2
cannabinoid	CANNAB	DB09061	Cannabidiol	SmallMoleculeDrug	P21554	Cannabinoid receptor 1	CNR1
endothelin receptor blocker	ETRB	DB00559	Bosentan	SmallMoleculeDrug	P25101	Endothelin-1 receptor	EDNRA
endothelin receptor blocker	ETRB	DB00559	Bosentan	SmallMoleculeDrug	P24530	Endothelin B receptor	EDNRB
endothelin receptor blocker	ETRB	DB06268	Sitaxentan	SmallMoleculeDrug	P25101	Endothelin-1 receptor	EDNRA
endothelin receptor blocker	ETRB	DB06268	Sitaxentan	SmallMoleculeDrug	P24530	Endothelin B receptor	EDNRB
endothelin receptor blocker	ETRB	DB06403	Ambrisentan	SmallMoleculeDrug	P25101	Endothelin-1 receptor	EDNRA
endothelin receptor blocker	ETRB	DB06403	Ambrisentan	SmallMoleculeDrug	P24530	Endothelin B receptor	EDNRB
endothelin receptor blocker	ETRB	DB06629	Zibotentan	SmallMoleculeDrug	P25101	Endothelin-1 receptor	EDNRA
endothelin receptor blocker	ETRB	DB00559	Bosentan	SmallMoleculeDrug	P25101	Endothelin-1 receptor	EDNRA
endothelin receptor blocker	ETRB	DB00559	Bosentan	SmallMoleculeDrug	P24530	Endothelin B receptor	EDNRB
endothelin receptor blocker	ETRB	DB08932	Macitetan	SmallMoleculeDrug	P25101	Endothelin-1 receptor	EDNRA
endothelin receptor blocker	ETRB	DB08932	Macitetan	SmallMoleculeDrug	P24530	Endothelin B receptor	EDNRB
H2 receptor blocker	H2RB	DB00501	Cimetidine	SmallMoleculeDrug	P25021	Histamine H2 receptor	HRH2
H3 receptor blocker	H2RB	DB00863	Ranitidine	SmallMoleculeDrug	P25021	Histamine H2 receptor	HRH2
immunosuppressive agent	IMS	DB00091	Cyclosporine	SmallMoleculeDrug	P49069	Calcium signal-modulating cyclophilin ligand	CAMLG
immunosuppressive agent	IMS	DB00091	Cyclosporine	SmallMoleculeDrug	P62937	Peptidyl-prolyl cis-trans isomerase A	PPIA
immunosuppressive agent	IMS	DB00091	Cyclosporine	SmallMoleculeDrug	P30405	Peptidyl-prolyl cis-trans isomerase F, mitochondrial	PPIF
immunosuppressive agent	IMS	DB00091	Cyclosporine	SmallMoleculeDrug	Q96LZ3	Calcineurin subunit B type 2	PPP3R2
immunosuppressive agent	IMS	DB00531	Cyclophosphamide	SmallMoleculeDrug		DNA
immunosuppressive agent	IMS	DB00531	Cyclophosphamide	SmallMoleculeDrug	O75469	Nuclear receptor subfamily 1 group I member 2	NR1I2
immunosuppressive agent	IMS	DB00563	Methotrexate	SmallMoleculeDrug	P00374	Dihydrofolate reductase	DHFR
immunosuppressive agent	IMS	DB00688	Mycophenolate	SmallMoleculeDrug	P20839	Inosine-5'-monophosphate dehydrogenase 1	IMPDH1
immunosuppressive agent	IMS	DB00688	Mycophenolate	SmallMoleculeDrug	P12268	Inosine-5'-monophosphate dehydrogenase 2	IMPDH2
immunosuppressive agent	IMS	DB00877	Sirolimus	SmallMoleculeDrug	P09038	Fibroblast growth factor 2	FGF2
immunosuppressive agent	IMS	DB00877	Sirolimus	SmallMoleculeDrug	P62942	Peptidyl-prolyl cis-trans isomerase FKBP1A	FKBP1A
immunosuppressive agent	IMS	DB00877	Sirolimus	SmallMoleculeDrug	P42345	Serine/threonine-protein kinase mTOR	MTOR
immunosuppressive agent	IMS	DB00993	Azathioprine	SmallMoleculeDrug	P00492	Hypoxanthine-guanine phosphoribosyltransferase	HPRT1
immunosuppressive agent	IMS	DB06273	Tocilizumab	BiotechDrug	P08887	Interleukin-6 receptor subunit alpha	IL6R
immunosuppressive agent	IMS	DB06372	Rilonacept	BiotechDrug	P01583	Interleukin-1 alpha	IL1A
immunosuppressive agent	IMS	DB06372	Rilonacept	BiotechDrug	P01584	Interleukin-1 beta	IL1B
immunosuppressive agent	IMS	DB06372	Rilonacept	BiotechDrug	P18510	Interleukin-1 receptor antagonist protein	IL1RN
miscellaneous	Misc	DB00434	Cyproheptadine	SmallMoleculeDrug	P11229	Muscarinic acetylcholine receptor M1	CHRM1
miscellaneous	Misc	DB00434	Cyproheptadine	SmallMoleculeDrug	P08172	Muscarinic acetylcholine receptor M2	CHRM2
miscellaneous	Misc	DB00434	Cyproheptadine	SmallMoleculeDrug	P20309	Muscarinic acetylcholine receptor M3	CHRM3
miscellaneous	Misc	DB00434	Cyproheptadine	SmallMoleculeDrug	P35367	Histamine H1 receptor	HRH1
miscellaneous	Misc	DB00434	Cyproheptadine	SmallMoleculeDrug	P28223	5-hydroxytryptamine receptor 2A	HTR2A
miscellaneous	Misc	DB00434	Cyproheptadine	SmallMoleculeDrug	P28335	5-hydroxytryptamine receptor 2C	HTR2C
miscellaneous	Misc	DB00859	Penicillamine	SmallMoleculeDrug		Copper
miscellaneous	Misc	DB04707	Hydroxyfasudil	SmallMoleculeDrug	P61925	cAMP-dependent protein kinase inhibitor alpha	PKIA
miscellaneous	Misc	DB04707	Hydroxyfasudil	SmallMoleculeDrug	P17612	cAMP-dependent protein kinase catalytic subunit alpha	PRKACA
miscellaneous	Misc	DB04707	Hydroxyfasudil	SmallMoleculeDrug	Q13464	Rho-associated protein kinase 1	ROCK1
miscellaneous	Misc	DB04866	Halofuginone	SmallMoleculeDrug	P02452	Collagen alpha-1(I) chain	COL1A1
miscellaneous	Misc	DB04866	Halofuginone	SmallMoleculeDrug	P08253	72 kDa type IV collagenase	MMP2
miscellaneous	Misc	DB04951	Pirfenidone	SmallMoleculeDrug	P09958	Furin	FURIN
miscellaneous	Misc	DB06151	Acetylcysteine	SmallMoleculeDrug	Q03154	Aminoacylase-1	ACY1
miscellaneous	Misc	DB06151	Acetylcysteine	SmallMoleculeDrug	O15111	Inhibitor of nuclear factor kappa-B kinase subunit alpha	CHUK
miscellaneous	Misc	DB06151	Acetylcysteine	SmallMoleculeDrug	Q05586	Glutamate receptor ionotropic, NMDA 1	GRIN1
miscellaneous	Misc	DB06151	Acetylcysteine	SmallMoleculeDrug	Q12879	Glutamate receptor ionotropic, NMDA 2A	GRIN2A
miscellaneous	Misc	DB06151	Acetylcysteine	SmallMoleculeDrug	Q13224	Glutamate receptor ionotropic, NMDA 2B	GRIN2B
miscellaneous	Misc	DB06151	Acetylcysteine	SmallMoleculeDrug	O15399	Glutamate receptor ionotropic, NMDA 2D	GRIN2D
miscellaneous	Misc	DB06151	Acetylcysteine	SmallMoleculeDrug	Q8TCU5	Glutamate receptor ionotropic, NMDA 3A	GRIN3A
miscellaneous	Misc	DB06151	Acetylcysteine	SmallMoleculeDrug	P48637	Glutathione synthetase	GSS
miscellaneous	Misc	DB06151	Acetylcysteine	SmallMoleculeDrug	O14920	Inhibitor of nuclear factor kappa-B kinase subunit beta	IKBKB
miscellaneous	Misc	DB06151	Acetylcysteine	SmallMoleculeDrug	Q9UPY5	Cystine/glutamate transporter	SLC7A11
miscellaneous	Misc	DB08931	Riociguat	SmallMoleculeDrug	P33402	Guanylate cyclase soluble subunit alpha-2	GUCY1A2
prostacyclin analog	PCA	DB00374	Treprostinil	SmallMoleculeDrug	Q9H244	P2Y purinoceptor 12	P2RY12
prostacyclin analog	PCA	DB00374	Treprostinil	SmallMoleculeDrug	Q03181	Peroxisome proliferator-activated receptor delta	PPARD
prostacyclin analog	PCA	DB00374	Treprostinil	SmallMoleculeDrug	P43119	Prostacyclin receptor	PTGIR
prostacyclin analog	PCA	DB01088	Iloprost	SmallMoleculeDrug	P27815	cAMP-specific 3',5'-cyclic phosphodiesterase 4A	PDE4A
prostacyclin analog	PCA	DB01088	Iloprost	SmallMoleculeDrug	Q07343	cAMP-specific 3',5'-cyclic phosphodiesterase 4B	PDE4B
prostacyclin analog	PCA	DB01088	Iloprost	SmallMoleculeDrug	Q08493	cAMP-specific 3',5'-cyclic phosphodiesterase 4C	PDE4C
prostacyclin analog	PCA	DB01088	Iloprost	SmallMoleculeDrug	Q08499	cAMP-specific 3',5'-cyclic phosphodiesterase 4D	PDE4D
prostacyclin analog	PCA	DB01088	Iloprost	SmallMoleculeDrug	P00750	Tissue-type plasminogen activator	PLAT
prostacyclin analog	PCA	DB01088	Iloprost	SmallMoleculeDrug	P34995	Prostaglandin E2 receptor EP1 subtype	PTGER1
prostacyclin analog	PCA	DB01088	Iloprost	SmallMoleculeDrug	P43119	Prostacyclin receptor	PTGIR
prostacyclin analog	PCA	DB01240	Epoprostenol	SmallMoleculeDrug	Q9H244	P2Y purinoceptor 12	P2RY12
prostacyclin analog	PCA	DB01240	Epoprostenol	SmallMoleculeDrug	P43119	Prostacyclin receptor	PTGIR
prostacyclin analog	PCA	DB01240	Epoprostenol	SmallMoleculeDrug	Q16647	Prostacyclin synthase	PTGIS
prostacyclin analog	PCA	DB07615	Tranilast	SmallMoleculeDrug	O60760	Hematopoietic prostaglandin D synthase	HPGDS
prostacyclin analog	PCA	DB11362	Selexipag	SmallMoleculeDrug	P43119	Prostacyclin receptor	PTGIR
phosphodiesterase-5 inhibitor	PDEI	DB00203	Sildenafil	SmallMoleculeDrug	O76074	cGMP-specific 3',5'-cyclic phosphodiesterase	PDE5A
phosphodiesterase-6 inhibitor	PDEI	DB00203	Sildenafil	SmallMoleculeDrug	P18545	Retinal rod rhodopsin-sensitive cGMP 3',5'-cyclic phosphodiesterase subunit gamma	PDE6G
phosphodiesterase-7 inhibitor	PDEI	DB00203	Sildenafil	SmallMoleculeDrug	Q13956	Retinal cone rhodopsin-sensitive cGMP 3',5'-cyclic phosphodiesterase subunit gamma	PDE6H
phosphodiesterase-8 inhibitor	PDEI	DB00820	Tadalafil	SmallMoleculeDrug	Q9HCR9	Dual 3',5'-cyclic-AMP and -GMP phosphodiesterase 11A	PDE11A
phosphodiesterase-9 inhibitor	PDEI	DB00820	Tadalafil	SmallMoleculeDrug	O76074	cGMP-specific 3',5'-cyclic phosphodiesterase	PDE5A
PPAR-gamma agonist	PPARA	DB00412	Rosiglitazone	SmallMoleculeDrug	O60488	Long-chain-fatty-acid--CoA ligase 4	ACSL4
PPAR-gamma agonist	PPARA	DB00412	Rosiglitazone	SmallMoleculeDrug	P37231	Peroxisome proliferator-activated receptor gamma	PPARG
PPAR-gamma agonist	PPARA	DB01132	Pioglitazone	SmallMoleculeDrug	P37231	Peroxisome proliferator-activated receptor gamma	PPARG
HMG-CoA reductase inhibitor	statin	DB00641	Simvastatin	SmallMoleculeDrug	P04035	3-hydroxy-3-methylglutaryl-coenzyme A reductase	HMGCR
HMG-CoA reductase inhibitor	statin	DB00641	Simvastatin	SmallMoleculeDrug	P05107	Integrin beta-2	ITGB2
HMG-CoA reductase inhibitor	statin	DB00175	Pravastatin	SmallMoleculeDrug	P04035	3-hydroxy-3-methylglutaryl-coenzyme A reductase	HMGCR
HMG-CoA reductase inhibitor	statin	DB01076	Atorvastatin	SmallMoleculeDrug	P04035	3-hydroxy-3-methylglutaryl-coenzyme A reductase	HMGCR
HMG-CoA reductase inhibitor	statin	DB01076	Atorvastatin	SmallMoleculeDrug	P27487	Dipeptidyl peptidase 4	DPP4
HMG-CoA reductase inhibitor	statin	DB01076	Atorvastatin	SmallMoleculeDrug	P35869	Aryl hydrocarbon receptor	AHR
HMG-CoA reductase inhibitor	statin	DB01095	Fluvastatin	SmallMoleculeDrug	P04035	3-hydroxy-3-methylglutaryl-coenzyme A reductase	HMGCR
HMG-CoA reductase inhibitor	statin	DB01098	Rosuvastatin	SmallMoleculeDrug	P04035	3-hydroxy-3-methylglutaryl-coenzyme A reductase	HMGCR
glucocorticoid	Steroid	DB00860	Prednisolone	SmallMoleculeDrug	P04150	Glucocorticoid receptor	NR3C1
T-cell inhibitor	TcI	DB01281	Abatacept	BiotechDrug	P33681	T-lymphocyte activation antigen CD80	CD80
T-cell inhibitor	TcI	DB01281	Abatacept	BiotechDrug	P42081	T-lymphocyte activation antigen CD86	CD86
tyrosine kinase inhibitor	TyKI	DB00619	Imatinib	SmallMoleculeDrug	P00519	Tyrosine-protein kinase ABL1	ABL1
tyrosine kinase inhibitor	TyKI	DB00619	Imatinib	SmallMoleculeDrug	P07333	Macrophage colony-stimulating factor 1 receptor	CSF1R
tyrosine kinase inhibitor	TyKI	DB00619	Imatinib	SmallMoleculeDrug	Q08345	Epithelial discoidin domain-containing receptor 1	DDR1
tyrosine kinase inhibitor	TyKI	DB00619	Imatinib	SmallMoleculeDrug	P10721	Mast/stem cell growth factor receptor Kit	KIT
tyrosine kinase inhibitor	TyKI	DB00619	Imatinib	SmallMoleculeDrug	A9UF02	BCR/ABL fusion protein isoform X9
tyrosine kinase inhibitor	TyKI	DB00619	Imatinib	SmallMoleculeDrug	O43519	RET proto-oncogene	RET
tyrosine kinase inhibitor	TyKI	DB00619	Imatinib	SmallMoleculeDrug	P04629	High affinity nerve growth factor receptor	NTRK1
tyrosine kinase inhibitor	TyKI	DB00619	Imatinib	SmallMoleculeDrug	P16234	Platelet-derived growth factor receptor alpha	PDGFRA
tyrosine kinase inhibitor	TyKI	DB00619	Imatinib	SmallMoleculeDrug	P09619	Platelet-derived growth factor receptor beta	PDGFRB
tyrosine kinase inhibitor	TyKI	DB01254	Dasatinib	SmallMoleculeDrug	P00519	Tyrosine-protein kinase ABL1	ABL1
tyrosine kinase inhibitor	TyKI	DB01254	Dasatinib	SmallMoleculeDrug	P42684	Abelson tyrosine-protein kinase 2	ABL2
tyrosine kinase inhibitor	TyKI	DB01254	Dasatinib	SmallMoleculeDrug	P29317	Ephrin type-A receptor 2	EPHA2
tyrosine kinase inhibitor	TyKI	DB01254	Dasatinib	SmallMoleculeDrug	P06241	Tyrosine-protein kinase Fyn	FYN
tyrosine kinase inhibitor	TyKI	DB01254	Dasatinib	SmallMoleculeDrug	P10721	Mast/stem cell growth factor receptor Kit	KIT
tyrosine kinase inhibitor	TyKI	DB01254	Dasatinib	SmallMoleculeDrug	P06239	Tyrosine-protein kinase Lck	LCK
tyrosine kinase inhibitor	TyKI	DB01254	Dasatinib	SmallMoleculeDrug	P09619	Platelet-derived growth factor receptor beta	PDGFRB
tyrosine kinase inhibitor	TyKI	DB01254	Dasatinib	SmallMoleculeDrug	P12931	Proto-oncogene tyrosine-protein kinase Src	SRC
tyrosine kinase inhibitor	TyKI	DB01254	Dasatinib	SmallMoleculeDrug	P51692	Signal transducer and activator of transcription 5B	STAT5B
tyrosine kinase inhibitor	TyKI	DB01254	Dasatinib	SmallMoleculeDrug	P07947	Tyrosine-protein kinase Yes	YES1
tyrosine kinase inhibitor	TyKI	DB04868	Nilotinib	SmallMoleculeDrug	P00519	Tyrosine-protein kinase ABL1	ABL1
tyrosine kinase inhibitor	TyKI	DB04868	Nilotinib	SmallMoleculeDrug	P10721	Mast/stem cell growth factor receptor Kit	KIT
tyrosine kinase inhibitor	TyKI	DB09079	Nintedanib	SmallMoleculeDrug	P11362	Fibroblast growth factor receptor 1	FGFR1
tyrosine kinase inhibitor	TyKI	DB09079	Nintedanib	SmallMoleculeDrug	P21802	Fibroblast growth factor receptor 2	FGFR2
tyrosine kinase inhibitor	TyKI	DB09079	Nintedanib	SmallMoleculeDrug	P22607	Fibroblast growth factor receptor 3	FGFR3
tyrosine kinase inhibitor	TyKI	DB09079	Nintedanib	SmallMoleculeDrug	P17948	Vascular endothelial growth factor receptor 1	FLT1
tyrosine kinase inhibitor	TyKI	DB09079	Nintedanib	SmallMoleculeDrug	P36888	Receptor-type tyrosine-protein kinase FLT3	FLT3
tyrosine kinase inhibitor	TyKI	DB09079	Nintedanib	SmallMoleculeDrug	P35916	Vascular endothelial growth factor receptor 3	FLT4
tyrosine kinase inhibitor	TyKI	DB09079	Nintedanib	SmallMoleculeDrug	P35968	Vascular endothelial growth factor receptor 2	KDR
tyrosine kinase inhibitor	TyKI	DB09079	Nintedanib	SmallMoleculeDrug	P06239	Tyrosine-protein kinase Lck	LCK
tyrosine kinase inhibitor	TyKI	DB09079	Nintedanib	SmallMoleculeDrug	P07948	Tyrosine-protein kinase Lyn	LYN
tyrosine kinase inhibitor	TyKI	DB09079	Nintedanib	SmallMoleculeDrug	P12931	Proto-oncogene tyrosine-protein kinase Src	SRC
