# Supplementary material for: Network-based modeling of drug effects on disease module in systemic sclerosis
Source: Sci Rep. 2020 Aug 7;10:13393. doi: 10.1038/s41598-020-70280-y (PMC7414841; doi:10.1038/s41598-020-70280-y)
Supplement: Supplementary file 4 — Supplementary Table 3. [file 41598_2020_70280_MOESM4_ESM.xlsx]

## Sheet: Proximity_Combine_Pathway_Z (2)
Pathway	Gliclazide	Glimepiride	Glipizide	Metformin	Cimetidine	Ranitidine	Atorvastatin	Fluvastatin	Pravastatin	Rosuvastatin	Simvastatin	Rituximab	Abatacept	Azathioprine	Cyclophosphamide	Cyclosporine	Methotrexate	Mycophenolate	Rilonacept	Sirolimus	Tocilizumab	Epoprostenol	Iloprost	Selexipag	Tranilast	Treprostinil	Sildenafil	Tadalafil	Ambrisentan	Bosentan	Macitetan	Sitaxentan	Zibotentan	Pioglitazone	Rosiglitazone	Dasatinib	Imatinib	Nilotinib	Nintedanib	Anabasum	Cannabidiol	Dronabinol	Nabilone	Rimonabant	Acetylcysteine	Cyproheptadine	Halofuginone	Hydroxyfasudil	Pirfenidone
Toll-like receptor signaling pathway	1.78222	1.47491	1.10115	0.55397	0.804284	0.921886	-1.23302	0.469481	0.476665	0.481857	-0.303103	0.578472	-2.97966	-1.05412	0.657444	0.493125	0.518788	-0.673956	0.388311	0.607909	-1.66444	0.649533	1.31954	0.143977	2.64893	-0.107793	0.130565	1.04959	0.534296	0.511773	0.497056	0.431307	0.504994	-0.663688	-0.110399	-2.31666	-2.06052	-0.814389	-3.41028	0.721183	0.0345156	0.676076	0.721484	0.0334281	-1.664	-0.205985	-0.0482116	0.998915	0.769262
Chemokine signaling pathway	0.698397	-0.518699	-0.513884	-0.587834	1.02042	1.04427	-1.77296	-1.38947	-1.3269	-1.30143	-1.44414	-2.11233	0.298705	1.39879	0.843831	0.106518	0.785815	0.993938	0.835434	-0.0368664	-1.3502	-0.0856216	-0.897253	0.263025	2.59899	-0.802031	-1.73234	-1.3157	-2.26036	-2.28633	-2.25474	-2.26859	-1.49347	-0.893176	-0.204469	-1.96568	-2.44887	-0.673079	-3.15951	-0.584664	-1.84226	-1.46574	-1.57099	-1.79304	-1.07723	-2.96197	-1.04131	-1.76242	1.30143
P53 signaling pathway	0.0937162	1.26101	0.995429	-0.78249	0.678814	0.781372	0.762258	0.36128	0.370348	0.355303	-0.931301	0.639244	2.75771	0.524012	-1.82879	0.132723	-2.07067	-0.880167	0.146788	0.128989	0.353868	0.491169	1.64616	-0.0254897	0.20015	-0.215171	0.96403	-0.97675	0.127837	0.149283	0.183646	0.132971	0.195268	-0.621752	-0.342856	0.327235	1.16695	0.746374	-0.687317	0.646509	-0.0441476	0.505212	0.525827	-0.051652	0.571477	0.149133	-2.03209	-1.12867	0.665251
NOD-like receptor signaling pathway	1.77525	1.26453	1.1962	0.362064	0.719862	0.717913	-1.81805	0.298283	0.293715	0.312956	-0.305876	1.32095	2.93413	-1.49973	0.511629	0.0911041	0.333827	2.23309	-2.4149	0.331639	-2.16537	0.420842	0.167996	-0.0785346	0.291393	-0.280447	-0.122947	0.7817	0.188008	0.203247	0.169002	0.141918	0.344708	-0.533912	-0.133719	-0.280666	-0.529433	0.54472	-1.72021	0.598535	-0.148254	0.535709	0.515773	-0.113345	0.931494	-0.700063	-0.28333	0.731536	0.789147
JAK-STAT signaling pathway	1.91077	1.3414	1.57486	-1.29587	0.850371	0.912309	0.0247957	0.439107	0.525509	0.521863	1.46803	-2.04201	-0.0319549	0.684076	0.493478	-0.654681	0.508092	0.726442	0.352765	0.464801	-1.78332	0.705131	2.12859	0.137528	0.366363	0.0585851	0.0746757	0.938953	0.397595	0.410076	0.364742	0.338244	0.347897	-0.413267	0.0333301	-2.7307	-2.91539	-0.929949	-3.79113	0.768704	0.066121	0.731776	0.685031	0.0745842	1.38436	-0.270994	1.5327	0.847157	0.928081
Fc-epsilon RI signaling pathway	0.307689	-2.21257	-0.664766	-1.07425	0.748691	0.828268	0.109431	0.459125	0.508526	0.495252	-0.470381	-3.11467	-0.00414626	0.907127	0.702864	-0.488106	0.518148	0.719717	0.312463	-1.13388	0.54282	-0.459252	-0.850033	-1.99465	2.50692	-1.23267	0.00688826	1.10557	0.413571	0.379091	0.359864	0.342519	0.405452	-0.893176	-0.316993	-2.64326	-3.20784	-0.929949	-4.07558	-0.805018	0.0415891	-0.57037	-0.594051	0.0352135	-1.95407	-0.252069	0.0808092	0.985285	1.09389
TGF-beta signaling pathway	0.466117	1.39808	1.12502	0.577062	0.675399	0.721942	-0.286663	0.374069	0.318062	0.316277	1.13301	0.37568	2.71469	0.644992	0.568655	1.27269	-1.89428	2.1792	-0.938868	-0.858332	0.334003	0.512048	-0.262178	0.0802626	0.326184	-0.0982434	-0.00971132	0.856544	0.290108	0.350492	0.277433	0.27708	0.2975	-0.644992	-0.21682	0.468134	-0.0201739	-1.2686	0.405214	0.664485	1.99336	1.69233	1.78025	2.03615	-1.99712	1.323	-1.53536	-0.832165	-1.21399
RIG-I-like receptor signaling pathway	1.56214	1.16808	0.623505	-0.393166	0.727547	0.737309	-1.70203	0.32225	0.282718	0.317916	1.01441	1.9102	-0.14337	-1.603	0.54098	0.0118841	0.351587	-1.02847	0.0180311	0.251914	0.320788	0.428543	2.16623	-0.108746	2.73359	-0.348705	0.871679	0.631639	0.140162	0.144863	0.0926594	0.0773554	0.249282	-1.11171	-0.786253	1.01434	0.182799	0.406615	-1.02199	0.58577	-0.0898833	0.494819	0.511676	-0.0590373	-0.712796	0.148373	1.21872	0.641202	0.530819
MAPK signaling pathway	1.04572	-1.13194	0.308073	-0.404945	1.26621	1.27574	-0.343655	-1.00447	-1.01076	-1.00648	-1.06979	0.579515	0.65993	-0.685651	1.25002	-0.513658	-1.02433	1.54717	-2.19172	-1.0553	0.928468	-0.623362	-1.00339	-1.46028	0.783473	-1.21081	-0.106168	-1.15061	-0.460464	-0.371613	-0.443239	-0.419179	-1.21306	-0.288687	0.615289	-1.4897	-0.982899	-0.775862	-2.21819	-0.36198	0.447428	0.0215701	0.0246925	0.506448	-0.817417	0.202376	-0.804921	-1.38005	-0.575523
B cell receptor signaling pathway	1.93148	1.41956	0.972586	-1.33847	0.811697	0.867463	0.283678	0.597072	0.593992	0.603235	-0.352279	-2.2582	0.0862861	1.01887	0.727435	-0.298966	0.635681	0.798922	-0.653201	-0.405813	0.641885	1.70718	0.0591313	0.117739	2.58149	1.02483	0.17007	1.18409	0.46722	0.5106	0.437329	0.402253	0.428465	-0.78083	-0.222878	-2.39746	-2.17965	-0.817789	-3.56218	-0.747292	0.0664209	-0.504098	-0.552626	0.077252	-1.57496	1.56877	1.68556	0.924128	1.04031
VEGF signaling pathway	-1.33183	-2.29658	-0.776265	0.78249	0.605389	0.674141	-0.131133	0.346896	0.376975	0.349477	-0.730892	0.153545	-0.19832	0.865684	0.595672	-0.587325	0.397912	0.657275	0.128118	-2.59057	-1.93173	-1.63231	-1.03117	-2.06311	-1.59533	-1.48807	0.0671461	0.985044	-2.59345	-2.48713	-2.51004	-2.55132	-1.74276	-0.893176	-0.337329	-2.83324	-3.39252	-0.962214	-3.49681	-0.950396	-0.0428944	-0.734387	-0.782864	-0.028932	-2.12942	0.338066	-0.421762	-0.80782	0.926217
mTOR signaling pathway	-0.131099	0.864399	0.735774	-1.29587	0.557201	0.595429	0.516192	0.137609	0.141013	0.193841	0.870532	-0.00133748	-0.414242	0.484714	0.307051	-0.1151	0.216526	0.333238	-0.239526	-3.37129	0.148383	1.30507	0.508926	-0.169401	2.49696	0.424069	-0.55222	0.534648	0.0332279	-0.0132181	-0.00822724	-0.0117435	0.152506	-0.767617	-0.496422	-3.074	-3.17501	-1.30703	-3.7821	0.520508	-0.225124	0.32174	0.375106	-0.219156	-0.761578	-0.221151	0.96276	0.325301	0.657444
PPAR signaling pathway	1.24911	0.623299	0.132935	-1.69946	0.42322	0.509612	-0.853303	-2.61192	-2.57928	-2.32333	-2.74908	-1.80239	2.19203	0.251447	-1.98526	0.48261	0.111285	1.70793	-0.483397	-0.636005	0.0598385	0.864869	-0.0599234	-0.442219	1.97282	-0.841956	0.483483	0.382037	-0.341994	-0.365586	-0.346815	-0.335849	-0.117688	-1.34725	-2.40303	0.762206	0.206074	0.220694	-0.640447	0.351905	-0.489394	0.0157705	-0.00630139	-0.453688	0.380466	1.09888	-0.979982	0.178465	0.350218
Wnt signaling pathway	0.783122	-1.78241	-0.27531	-0.587834	-0.578231	-0.531675	-0.855016	-1.39584	-1.43834	-1.49912	-1.52093	1.38812	0.332081	1.22669	0.848793	-0.887239	-1.38445	2.26284	0.760988	-1.47093	0.613014	0.00364968	-0.155813	-1.73317	0.536051	-0.61134	0.628586	-1.59229	0.63437	0.692795	0.656413	0.622219	0.536027	-0.627937	-0.0289862	0.884135	1.43119	-1.0873	0.202165	-0.542505	0.290053	-0.263814	-0.258871	0.366178	-2.1306	-0.516458	0.408548	-2.01226	-0.896799
HIF-1 signaling pathway	-0.855613	-2.03582	-0.388658	-1.29587	0.940652	0.991401	0.220261	0.476665	0.518788	0.528147	-0.416875	-0.98131	0.126398	-0.984842	0.699873	-0.26679	0.516254	0.921908	0.522623	-1.58198	-1.67578	-1.37301	-0.456712	-2.0613	-1.65972	-2.09938	0.394564	1.15365	-2.53049	-2.45763	-2.45608	-2.48344	-1.80083	-0.663688	-0.0840304	-2.34916	-2.55287	-0.958367	-1.55906	-0.754802	0.118099	-0.512957	-0.536592	0.173359	-1.54368	-0.0403834	0.172256	-0.276399	1.09169
Notch signaling pathway	-0.210456	-0.518676	-1.12374	1.29587	0.465558	0.55929	0.576175	0.0130356	0.00725133	0.0322001	-1.43906	0.175774	2.00946	0.116923	-2.17313	0.433821	0.0452968	1.64507	-0.486559	0.732685	0.00937187	-0.0831789	0.0361291	-0.387994	2.23028	-0.860015	0.309919	0.161713	1.26113	1.33062	1.20292	1.27477	-0.102113	-1.14608	0.628496	-0.649441	0.855222	-0.105952	0.10721	0.417917	1.48885	1.28277	1.32245	1.51254	1.19899	1.15686	0.970113	0.203034	-1.77669
Hedgehog signaling pathway	1.13511	0.262412	1.32796		-1.50235	-1.42229	-1.36544	-2.282	-2.20117	-2.27058	-1.70967	2.08662	1.77793	0.373224	0.111496	0.34995	-0.0394786	1.6143	-0.643017	-1.50999	-0.0468685	0.619619	-1.81248	-0.412596	1.80372	0.0979694	-1.06954	-3.43588	-0.4343	-0.43138	-0.489433	-0.469429	-0.341089	0.535457	0.124634	-0.146873	-0.552712	-0.682502	-0.73603	0.200602	1.37751	1.06577	1.00274	1.35304	-0.730083	-2.51307	0.597107	-1.79683	0.42297
Hippo signaling pathway	0.689371	1.72736	2.63897	1.29311	-0.715467	-0.632614	0.214626	0.569609	0.544866	0.540272	-0.0848016	2.73992	3.16122	0.989554	0.676775	-0.193987	0.542314	0.892236	0.523139	-0.330369	0.50856	-0.178203	1.75006	0.277921	0.528671	0.288092	1.49889	1.1738	0.667511	0.675898	0.612756	0.604748	0.509709	1.30984	-0.127187	0.827243	2.44132	0.767617	-1.6978	-0.616828	0.232345	-0.347111	-0.358997	0.252483	-1.69784	-0.773282	0.303824	-0.570984	0.882372
Apelin signaling pathway	-0.926436	0.322273	-0.498665	-1.78351	0.910105	0.953461	0.118286	-1.55764	-1.57288	-1.59699	-1.53166	1.32782	0.0849516	-0.986453	-1.45034	-0.314059	0.507187	-0.665111	0.39826	-1.75785	0.457855	-2.56751	-3.22239	-2.18854	0.375682	-3.42842	-1.98446	-1.8178	-2.57995	-2.7481	-2.6855	-2.59302	-1.79201	-0.739892	-0.269515	-1.58227	-0.403052	-1.22925	0.407092	-0.681963	-2.11358	-1.7641	-1.76384	-2.25199	-0.975503	-4.4067	1.43959	-2.36964	1.25002
Sphingolipid signaling pathway	0.583527	-1.82551	-0.56927	0.950714	0.85089	0.923209	0.376324	0.509526	0.555068	0.548586	-0.232183	-0.774298	0.143544	1.1602	0.819493	0.692627	-1.55445	0.981306	0.520248	-0.624067	0.512475	-2.40609	0.264217	-2.04751	0.530016	-2.07969	0.507427	1.25039	-2.52125	-2.44972	-2.52412	-2.3971	-1.61079	-0.893176	-0.240645	-2.16925	-1.90714	-0.962214	-1.13855	-0.781076	-1.94684	-1.78826	-1.81652	-1.88842	-1.9221	-3.19872	0.387295	-0.390259	0.99551
PI3K-Akt signaling pathway	-0.217132	-1.13943	0.381159	-0.802553	-0.285765	-0.239655	1.11771	0.975793	0.981668	1.0015	0.703917	-0.887569	0.723397	1.69502	-0.78249	-1.29836	-0.973842	0.0686738	1.34223	-0.912302	-1.03615	-0.585383	0.747104	-1.51225	0.869101	-1.23236	1.17404	1.8459	-0.281678	-0.270185	-0.268997	-0.312337	0.845457	-0.282549	-1.01846	-1.41907	-1.64113	-0.673079	-1.95906	-0.240133	-1.53562	-1.12541	-1.0997	-1.51229	-0.699206	-1.34393	-0.612226	-1.34321	-0.587834
IL-17 signaling pathway	2.00871	1.55127	1.19469	-0.393166	0.86514	0.910235	-1.37928	0.525079	0.492137	0.512733	-0.1186	1.38719	3.01908	-1.18181	0.657444	-0.423402	0.511633	-0.443808	-0.751677	0.722795	-1.81647	-1.43666	-0.0220993	0.126422	-1.86317	0.036972	-0.793528	-0.373044	0.481445	0.505746	0.462382	0.399353	0.47698	-0.644992	-0.158035	-0.00610135	0.0103738	0.533912	-0.966978	0.756581	0.0335582	0.753408	0.725059	0.111551	-0.490062	-0.224244	-1.59763	-0.501482	0.850537
Apoptosis	1.96544	1.47982	2.21936	-1.29587	0.78531	0.853432	-1.16082	-1.76484	-1.7244	-1.74702	-1.7909	1.22577	-0.00475898	0.770909	0.736659	-0.586502	-1.70187	0.867698	-3.26916	-1.85629	0.437864	0.656277	-0.848185	0.10348	0.361942	1.14089	0.179975	-2.115	0.415542	0.377366	0.398952	0.335643	0.35142	0.960288	0.954846	-1.6468	-2.47401	-1.14608	-2.00753	0.703442	0.0217309	0.666315	0.637075	0.0840624	1.04399	0.601236	-1.30011	-1.90721	1.03408
Glycosaminoglycan biosynthesis - chondroitin sulfate / dermatan sulfate	1.21099	0.700705	1.79621	-1.69946	0.495597	0.534924	0.148965	0.16892	0.0967566	0.148383	0.728156	-1.77503	-0.320121	0.474115	0.282934	-0.220289	0.175241	1.76689	0.846561	0.74936	0.169598	0.168512	0.371917	-0.203339	0.0800115	-0.672032	1.83539	0.517749	1.29035	1.34117	1.3817	1.33255	0.0110383	0.991536	0.719777	-2.88073	-1.62488	-1.74047	-1.29326	0.428868	1.71768	1.38684	1.41417	1.64663	1.88722	1.35505	0.792211	0.141919	0.432043
Glycosaminoglycan biosynthesis - heparan sulfate / heparin	1.80183	0.126793	2.12255	-0.359998	-0.981947	-0.880261	-0.108575	0.48057	0.450244	0.491995	0.897311	-2.25068	-0.0189072	0.74313	0.425455	0.311775	0.4977	-0.942867	0.225924	1.13298	-1.78211	0.449697	1.14624	0.0335431	2.49923	-0.303456	-0.116525	1.03226	-1.22777	-1.1881	-1.14444	-1.22819	-2.04335	1.16974	1.09994	-2.84309	-3.4744	-1.08949	-3.93421	0.56557	-0.0330862	0.50917	0.493741	0.0200438	-0.653266	0.453406	1.15772	0.512774	0.754512
Glycosaminoglycan biosynthesis - keratan sulfate	-0.752118	0.0163312	-1.68248	0.362064	0.187593	0.245444	-0.109788	-0.133224	-0.104489	-0.153618	0.454566	-0.159814	1.41754	0.0510522	-0.0547394	-0.0383702	-0.182897	1.37194	-0.827637	0.4716	-0.139654	-0.493775	1.72713	-0.634379	1.67155	-1.41948	2.84288	3.18802	0.667402	0.713029	0.680441	0.652595	-0.363172	-1.81853	-1.61577	0.145324	-0.242471	0.409946	-0.796645	0.169056	-0.613811	-0.340653	-0.300744	-0.622747	0.263222	1.10291	0.446483	-0.352847	0.255507
Signaling by PDGF	-0.067125	0.783898	1.67719	0.56167	0.435476	0.509612	0.331758	0.0998304	0.137826	0.0904382	0.551156	-3.15845	-0.399115	0.543535	0.0874874	-0.267931	-2.21339	1.83022	-0.301451	-0.294021	-2.01682	1.10231	0.345608	-0.262447	2.30347	0.393164	0.748325	0.67941	-0.192668	-0.165827	-0.146387	-0.155752	0.0423964	0.590913	0.505596	-3.67269	-4.31953	-0.913251	-5.23516	0.376984	-0.309035	0.191816	0.178127	-0.29067	-2.64005	0.606757	-2.45174	0.340923	0.644122
Interferon signaling	2.02606	0.340297	1.39372		1.02781	1.13548	-0.10809	-2.19891	-2.02631	-1.9075	-1.78569	-0.614674	0.0675469	-1.0148	0.681845	-1.31917	0.474307	-0.550124	-0.903376	-1.71648	-1.92925	-0.278359	0.699994	0.188971	0.424524	0.238112	0.276765	1.03531	0.433455	0.45271	0.458628	0.413801	0.427728	-0.49506	-0.0971708	-2.25791	-2.85539	-0.962214	-3.36051	-0.633805	0.0908959	-0.453945	-0.479072	0.120468	-1.34705	-1.05824	-0.103141	0.903835	1.02995
Interferon alpha beta signaling	0.96081	0.322783	1.27896	0.393166	0.316575	0.329642	-0.168514	-0.208804	-0.143199	-0.165219	0.017958	0.220718	-0.82854	-2.53472	0.109709	0.178051	-0.212781	-1.68939	-0.747681	0.63459	-2.56167	-0.370716	0.318613	-0.475054	-0.287798	0.0785133	1.75887	0.199708	-0.489786	-0.524305	-0.533746	-0.531997	-0.302973	0.541634	1.79015	-5.16225	-5.61553	-2.23227	-4.17196	0.22752	-0.551354	-0.145218	-0.111978	-0.52393	-1.31097	1.51459	0.478541	-0.0877262	0.300574
Interferon gamma signaling	1.55928	-0.35301	0.607588	0.764331	0.572938	0.615774	0.406167	0.0803824	0.102909	0.0949382	-0.785057	-0.663159	-0.379234	-1.37985	0.276749	-2.16456	0.153668	-1.29825	-0.239297	-3.04027	-2.53856	1.26866	1.18151	-0.0913885	2.47328	0.743873	0.801858	0.590119	-0.0561075	-0.0444696	-0.0676889	-0.0896532	-0.00252252	-0.86635	-0.656272	-3.47634	-4.76672	-1.8657	-3.71188	-1.05355	-0.194739	-0.953026	-0.928484	-0.172919	-3.15574	-1.18896	-0.999802	0.294947	0.49975
Extracellular matrix organization	-1.19578	-2.28683	0.970959	1.78351	0.828872	0.915133	-0.403718	0.387464	0.331094	0.321627	-0.897549	0.142491	3.0294	0.788769	0.391695	-0.591738	-1.79161	0.500418	-1.9403	-0.897978	0.323275	-0.457299	-0.443995	-2.14427	0.255615	-1.22979	-0.0372568	-0.71104	0.247673	0.223132	0.266306	0.224169	0.264237	1.3269	1.14087	-0.832425	-1.70631	-1.40822	-3.47895	-0.746855	0.0349462	-0.565953	-0.581792	0.117993	-1.21215	0.426471	-3.13065	-0.612017	-1.07209
SEMA4D in semaphorin signaling	2.18042	-0.027403	1.11838	-1.76893	0.127121	0.203225	-0.442131	-0.362969	-0.365977	-0.360072	-0.097901	0.648649	1.37569	0.135755	2.12985	-0.127694	-0.376957	1.15184	-1.05483	0.234899	-0.348785	-0.647502	0.830364	-0.67062	1.54336	-1.44172	1.44345	-0.153376	-0.795263	-0.825694	-0.86114	-0.857694	-0.47126	0.54472	-0.0116891	-0.49732	0.000753616	-0.140474	-0.177949	0.0756368	-2.53676	-1.62511	-1.61319	-2.42294	-1.7579	-0.650304	0.18011	-1.64313	0.155694
Glycosaminoglycan metabolism	-0.87839	-0.28816	0.945373	0.393166	0.00704837	0.0745906	-1.98191	-0.429331	-0.486931	-0.514824	-0.461308	-2.12367	1.30047	-0.0676345	1.39454	-1.39664	-0.479801	0.587303	-0.153672	-1.59346	-0.420335	0.143219	0.282222	-0.760016	-0.65322	-0.557514	0.739037	-0.413963	0.215477	0.335826	0.324604	0.295708	-0.789056	0.396548	1.26925	-0.577626	-0.998233	-0.54472	-1.51145	-0.0049671	0.927067	0.643197	0.663255	0.971169	-0.528167	0.551326	-3.36029	-0.678665	-0.102691
Keratan sulfate keratin metabolism	-0.9424	-0.841315	-0.135265	0.393166	0.843287	0.892078	0.126881	0.549958	0.544358	0.560517	-0.210291	-2.22716	0.169248	0.75349	0.599501	0.494389	-1.73698	-0.623033	-0.578889	-1.79167	-1.77465	-0.282384	0.75985	0.138512	0.363218	-1.03311	0.104902	1.0423	-1.01036	-1.07628	-0.99324	-1.05736	-1.93041	-0.401595	0.0342022	-2.70034	-2.87242	-0.777516	-3.39918	0.770055	0.121243	0.767529	0.760389	0.172194	-1.18744	0.746061	-2.65145	0.582194	-0.961112
Keratan sulfate biosynthesis	-1.44901	-1.25334	-0.535394	1.69946	0.650644	0.714544	-0.36555	0.437908	0.401382	0.41019	-0.338446	-1.25851	2.32381	0.59477	0.428808	1.06701	-2.2448	0.513392	-1.02346	-2.42099	-2.20429	-0.656377	0.112115	-0.104892	0.216363	-1.49997	-0.359251	0.668794	-1.356	-1.30765	-1.25367	-1.359	-2.11652	-0.631033	-0.300156	-2.45355	-3.76314	-0.91694	-2.8579	0.608361	-0.105229	0.430571	0.456201	-0.0363831	-1.61845	0.15971	-4.01548	0.322616	-1.27724
Collagen formation	0.705601	0.0498572	1.14994	0.393166	0.166689	0.210757	0.788605	-0.402662	-0.441291	-0.422193	-1.63381	-2.14108	1.61552	-0.0427877	-0.335637	-1.24618	-0.409755	1.1922	0.0733943	-0.0595648	1.62219	0.418394	-0.128946	-0.675379	-0.504309	-0.285931	1.38692	-0.209166	0.508701	0.535531	0.536774	0.508637	-0.475228	0.250273	-0.292407	-1.26656	-1.18346	-0.260943	-1.51078	0.179122	-0.72803	-0.275779	-0.323059	-0.666386	0.585754	2.60416	-5.81592	-0.354345	-2.47602
Heparan sulfate heparin metabolism	-1.35774	-0.96417	0.663013	0.393166	-0.349738	-0.271719	-2.40695	-0.80277	-0.856473	-0.860216	-0.973601	-2.84608	0.820352	-0.543288	0.933438	-1.16816	-0.817796	-0.0356802	-0.791024	-2.00241	-0.780221	-0.531712	-0.799992	-1.1736	-1.00387	-1.12053	-0.0364578	-1.00887	-0.252477	-0.185065	-0.141455	-0.195136	-1.10249	0.396548	0.941699	-0.889887	-1.56333	-0.54472	-2.08745	-0.344712	0.601092	0.186316	0.213027	0.629592	-0.78058	-0.323976	-3.31154	-1.14818	-0.412024
Chondroitin sulfate dermatan sulfate metabolism	-1.42749	-0.971079	0.460146		-0.304761	-0.211713	-1.35644	0.928528	0.882676	0.874228	0.425594	-3.46752	0.848743	-0.505813	1.0034	-2.05033	-0.886858	-0.0934454	0.202344	-1.94998	-0.831447	-0.493746	-0.0879779	-1.284	-1.02689	-1.05698	-0.092513	0.345579	-0.310056	-0.185209	-0.216345	-0.225292	-1.1664	-0.0149942	0.671112	-1.06328	-1.78635	-0.54472	-2.60567	-0.275212	0.603005	0.171581	0.165007	0.618996	-0.448426	-0.382041	-3.5349	-1.16089	-0.380213
Chondroitin sulfate biosynthesis	0.386335	1.49922	3.04111	-1.69946	-0.788814	-0.636249	-0.512607	0.387554	0.349877	0.372304	-0.448565	-5.24858	0.133752	0.674539	0.446116	-1.59083	-1.84753	0.529801	-0.787033	-1.12054	0.370045	-0.351305	-0.319469	0.0911292	0.285834	-1.03595	0.903556	0.859479	0.245655	0.273046	0.26154	0.251408	0.289831	1.81344	1.55292	-2.68649	-2.7364	-1.05713	-2.50978	0.741574	0.0853117	0.666246	0.681306	0.0972732	-0.119249	-1.06094	-4.13495	-1.9417	-0.826928
Hyaluronan metabolism	-0.167951	-1.18757	0.0743415	-0.819493	1.25401	1.23219	-1.4852	-0.902551	-0.971639	-0.971729	-0.960814	-0.675541	0.624806	-0.463262	1.08349	-0.448916	-0.977894	0.011132	0.122075	-2.22752	-0.953926	-0.676924	-0.901508	-1.3555	0.728084	-1.49089	0.051732	-0.994243	-0.550589	-0.46978	-0.490558	-0.460623	-1.33304	-0.437667	0.202026	-1.67752	-1.27366	-1.0961	-1.74766	-0.408154	0.46548	0.0242843	0.0503919	0.529318	-1.79832	-0.00413162	-2.18428	-1.37238	-0.42084
Dermatan sulfate biosynthesis	0.307403	1.29765	2.68492	0.393166	-1.01274	-0.832447	-0.576495	0.387942	0.358149	0.379035	-0.655294	-2.92654	2.75863	0.543761	0.364421	-0.887581	-2.02537	0.445895	-0.918207	-1.09597	0.351868	-0.555021	0.128645	-0.0395881	0.206773	-0.123684	0.802535	0.716821	0.130028	0.189287	0.186123	0.109926	0.204317	1.5526	1.28847	-2.87683	-1.61526	-1.05713	-1.74102	0.672597	-0.0875962	0.510667	0.503044	-0.0396376	0.0232651	-1.31087	-4.24505	-2.05167	-0.933595
[truncated: 1 more columns]
