# Supplementary material for: Network-based modeling of drug effects on disease module in systemic sclerosis
Source: Sci Rep. 2020 Aug 7;10:13393. doi: 10.1038/s41598-020-70280-y (PMC7414841; doi:10.1038/s41598-020-70280-y)
Supplement: Supplementary file 5 — Supplementary Table 4. [file 41598_2020_70280_MOESM5_ESM.xlsx]

## Sheet: Seed_DIAMOnD_Gene
ID	Class
PTPN22	Seed
FBL	Seed
PPCDC	Seed
SIK1	Seed
ANXA1	Seed
IKZF3	Seed
FAS	Seed
TGFBR1	Seed
AKT1	Seed
LMNA	Seed
HSPA2	Seed
EGFR	Seed
SMAD2	Seed
ADCY5	Seed
LAMC2	Seed
PCNA	Seed
TGFB1	Seed
SNRNP70	Seed
ALB	Seed
IL1B	Seed
TP53	Seed
GADD45A	Seed
ADD3	Seed
CENPB	Seed
ATM	Seed
JUN	Seed
PDGFB	Seed
ADRB2	Seed
EGR1	Seed
CYP19A1	Seed
H2AFX	Seed
GRB10	Seed
SMAD3	Seed
SNRPA1	Seed
CENPA	Seed
NPR1	Seed
BIRC2	Seed
EXOSC10	Seed
COL1A1	Seed
AGER	Seed
ILVBL	Seed
HNRNPA2B1	Seed
BLK	Seed
BIRC3	Seed
LEPR	Seed
TOP1	Seed
EDN1	Seed
IRF5	Seed
NOTCH4	Seed
SIRT1	Seed
CCND2	Seed
ACVR1C	Seed
XBP1	Seed
ADRA2A	Seed
STAT3	Seed
COL1A2	Seed
CTGF	Seed
BCL2	Seed
CSF3	Seed
RPP38	Seed
HSPA5	Seed
UBTF	Seed
TNFAIP3	Seed
SRI	Seed
BID	Seed
TNIP1	Seed
THG1L	Seed
CASP3	Seed
MAP2K7	Seed
HMOX1	Seed
NOS2	Seed
CDH7	Seed
GSTP1	Seed
MPO	Seed
IL4	Seed
BAX	Seed
AGT	Seed
SNAPC1	Seed
BCL2L1	Seed
DBF4	Seed
TRIM2	Seed
IL10	Seed
DCN	Seed
IL6	Seed
COL6A1	Seed
HMGN2	Seed
SOD2	Seed
F3	Seed
VEGFA	Seed
COL3A1	Seed
S100A4	Seed
IL5	Seed
ABCB1	Seed
PTGS2	Seed
TNF	Seed
ITGAM	Seed
MUC1	Seed
THBS1	Seed
FOSL2	Seed
REN	Seed
ANGPT1	Seed
BANK1	Seed
TNPO3	Seed
SERPINB2	Seed
NRP1	Seed
MGMT	Seed
SRGN	Seed
GAS2	Seed
STAT4	Seed
IL13	Seed
BTG3	Seed
ADRA2C	Seed
PTP4A1	Seed
KLK1	Seed
GIT2	Seed
ZBTB18	Seed
ASS1	Seed
RHOB	Seed
HLA-DRA	Seed
IFNG	Seed
ZC3H10	Seed
HLA-DPB1	Seed
CD247	Seed
SPARC	Seed
ATF6B	Seed
ARHGEF1	Seed
CCL18	Seed
PIK3CG	Seed
CCNB2	Seed
TNXB	Seed
PMAIP1	Seed
EDNRA	Seed
MMP1	Seed
FECH	Seed
ATG5	Seed
AKR1C2	Seed
CASP9	Seed
ABCG2	Seed
CXCR4	Seed
NCAPG	Seed
SOX5	Seed
EXOSC9	Seed
IL1RN	Seed
TIMP1	Seed
TNFSF4	Seed
CHI3L1	Seed
JAZF1	Seed
ATP6AP2	Seed
HLA-DPA1	Seed
CDA	Seed
CHRNA1	Seed
INSIG1	Seed
ANKS1A	Seed
HMGA2	Seed
HLA-DRB1	Seed
NUPR1	Seed
RPP25	Seed
HLA-DQB1	Seed
CAT	Seed
ZBTB20	Seed
PSORS1C2	Seed
SRXN1	Seed
SFTPD	Seed
ISG15	Seed
TFPI2	Seed
TPI1P2	Seed
COL18A1	Seed
SPHK1	Seed
ACVRL1	Seed
KLF4	Seed
GALNT3	Seed
ACKR3	Seed
TSSK1B	Seed
QSOX1	Seed
RRP9	Seed
ANKRD10	Seed
KIAA0319L	Seed
FAM167A	Seed
PDGFD	Seed
SP1	DIAMOnD
MMP2	DIAMOnD
PRKCA	DIAMOnD
COL2A1	DIAMOnD
BBC3	DIAMOnD
FN1	DIAMOnD
TGM2	DIAMOnD
ITGA5	DIAMOnD
MCL1	DIAMOnD
MAPK8	DIAMOnD
BAK1	DIAMOnD
BCL2A1	DIAMOnD
BCL2L11	DIAMOnD
BCL2L2	DIAMOnD
HRK	DIAMOnD
BAD	DIAMOnD
BCL2L10	DIAMOnD
BMF	DIAMOnD
BIK	DIAMOnD
COL7A1	DIAMOnD
CASP8	DIAMOnD
APAF1	DIAMOnD
CFLAR	DIAMOnD
UBC	DIAMOnD
RIPK1	DIAMOnD
TNFRSF10B	DIAMOnD
CASP10	DIAMOnD
RHOA	DIAMOnD
FADD	DIAMOnD
ARHGDIA	DIAMOnD
TNFRSF10A	DIAMOnD
PRKCZ	DIAMOnD
CASP2	DIAMOnD
TNFRSF1A	DIAMOnD
NOL3	DIAMOnD
TRADD	DIAMOnD
MSN	DIAMOnD
FASLG	DIAMOnD
EZR	DIAMOnD
CD44	DIAMOnD
TGFBR2	DIAMOnD
PRKCQ	DIAMOnD
BCL10	DIAMOnD
TGFB2	DIAMOnD
TGFBRAP1	DIAMOnD
CASP7	DIAMOnD
XIAP	DIAMOnD
RIPK2	DIAMOnD
CASP1	DIAMOnD
NOD1	DIAMOnD
NLRP1	DIAMOnD
NFE2L2	DIAMOnD
MMP9	DIAMOnD
CASP4	DIAMOnD
NOD2	DIAMOnD
NLRC4	DIAMOnD
PSEN1	DIAMOnD
PSEN2	DIAMOnD
CASP6	DIAMOnD
RB1	DIAMOnD
KRT18	DIAMOnD
RAF1	DIAMOnD
CDK1	DIAMOnD
PAK1	DIAMOnD
MAPK1	DIAMOnD
PRKCD	DIAMOnD
KRT8	DIAMOnD
ATF2	DIAMOnD
PRKCE	DIAMOnD
MAPK3	DIAMOnD
MAPK14	DIAMOnD
IRS1	DIAMOnD
CEBPB	DIAMOnD
GRK2	DIAMOnD
AR	DIAMOnD
PEA15	DIAMOnD
PRKCB	DIAMOnD
GFAP	DIAMOnD
MAPK9	DIAMOnD
APLP2	DIAMOnD
PRKCH	DIAMOnD
DAB2	DIAMOnD
PRKCI	DIAMOnD
NRGN	DIAMOnD
TOP2A	DIAMOnD
PRKD1	DIAMOnD
PRKCG	DIAMOnD
PLEK	DIAMOnD
RGS19	DIAMOnD
PTGER4	DIAMOnD
XK	DIAMOnD
MARCKSL1	DIAMOnD
IL1R1	DIAMOnD
SDC2	DIAMOnD
CNP	DIAMOnD
CD3G	DIAMOnD
PTPRC	DIAMOnD
CSNK2A2	DIAMOnD
CSNK2A1	DIAMOnD
PTPN1	DIAMOnD
SRC	DIAMOnD
MET	DIAMOnD
INSR	DIAMOnD
BDKRB2	DIAMOnD
FGA	DIAMOnD
GJB1	DIAMOnD
CAV1	DIAMOnD
NOS1	DIAMOnD
HMGN1	DIAMOnD
HSPB8	DIAMOnD
PRKACA	DIAMOnD
HSPB1	DIAMOnD
RPS6KB2	DIAMOnD
GABRB1	DIAMOnD
AKT3	DIAMOnD
NCF1	DIAMOnD
NCF4	DIAMOnD
MEP1B	DIAMOnD
PDPK1	DIAMOnD
HSP90AA1	DIAMOnD
MYOD1	DIAMOnD
AKT2	DIAMOnD
HAND1	DIAMOnD
PRKDC	DIAMOnD
CDKN1A	DIAMOnD
GSK3A	DIAMOnD
PRKACG	DIAMOnD
ADD2	DIAMOnD
PRKACB	DIAMOnD
ADD1	DIAMOnD
GRIA4	DIAMOnD
GRIA1	DIAMOnD
GFPT1	DIAMOnD
STMN1	DIAMOnD
CAPN2	DIAMOnD
VIM	DIAMOnD
CDK6	DIAMOnD
LMNB1	DIAMOnD
CDK4	DIAMOnD
ESR1	DIAMOnD
CDK5	DIAMOnD
MAPT	DIAMOnD
PPP1CA	DIAMOnD
CDK7	DIAMOnD
CDK2	DIAMOnD
MAP2K1	DIAMOnD
GSK3B	DIAMOnD
CCND1	DIAMOnD
CDKN1B	DIAMOnD
CTNNB1	DIAMOnD
FOXO1	DIAMOnD
CREBBP	DIAMOnD
KLF5	DIAMOnD
EP300	DIAMOnD
PARP1	DIAMOnD
CEBPA	DIAMOnD
RPS6KA3	DIAMOnD
CREB1	DIAMOnD
ABL1	DIAMOnD
CDK9	DIAMOnD
PPP1R1B	DIAMOnD
BRCA1	DIAMOnD
PTPN12	DIAMOnD
RELA	DIAMOnD
CHUK	DIAMOnD
CCNB1	DIAMOnD
PIN1	DIAMOnD
TSC2	DIAMOnD
CSNK2B	DIAMOnD
MYC	DIAMOnD
NCOA3	DIAMOnD
SMAD4	DIAMOnD
CHEK1	DIAMOnD
RPS6KA2	DIAMOnD
BRAF	DIAMOnD
FLNA	DIAMOnD
GMFB	DIAMOnD
RPS6KA5	DIAMOnD
SRF	DIAMOnD
ELK1	DIAMOnD
RPS6KA1	DIAMOnD
MAPK10	DIAMOnD
FOS	DIAMOnD
MAPK11	DIAMOnD
ETS1	DIAMOnD
NR3C1	DIAMOnD
PML	DIAMOnD
RXRA	DIAMOnD
NFKB1	DIAMOnD
NCOA6	DIAMOnD
BCL3	DIAMOnD
IKBKB	DIAMOnD
FOXO3	DIAMOnD
SPI1	DIAMOnD
IL2RA	DIAMOnD
YWHAZ	DIAMOnD
NFATC1	DIAMOnD
UBB	DIAMOnD
YWHAB	DIAMOnD
MDM4	DIAMOnD
MAPK7	DIAMOnD
RCAN1	DIAMOnD
CDC25C	DIAMOnD
MAPKAPK2	DIAMOnD
HSF1	DIAMOnD
MAPK4	DIAMOnD
MAPK6	DIAMOnD
MAPK12	DIAMOnD
MEF2C	DIAMOnD
PLA2G4A	DIAMOnD
PPARA	DIAMOnD
MAPK13	DIAMOnD
EEF2K	DIAMOnD
MYLK	DIAMOnD
MYB	DIAMOnD
LCK	DIAMOnD
TCF3	DIAMOnD
MAPKAPK5	DIAMOnD
XRCC6	DIAMOnD
CDC25B	DIAMOnD
YWHAE	DIAMOnD
CDC25A	DIAMOnD
CCND3	DIAMOnD
RUNX1	DIAMOnD
CALM1	DIAMOnD
SNCA	DIAMOnD
CAMK2A	DIAMOnD
LYN	DIAMOnD
POU2F1	DIAMOnD
CEBPE	DIAMOnD
E2F1	DIAMOnD
LIFR	DIAMOnD
STAT5A	DIAMOnD
STAT1	DIAMOnD
CAMK2G	DIAMOnD
VDR	DIAMOnD
NCOR2	DIAMOnD
ATF1	DIAMOnD
NR4A1	DIAMOnD
NCOA2	DIAMOnD
NCOA1	DIAMOnD
RARA	DIAMOnD
KAT2B	DIAMOnD
ETV1	DIAMOnD
COPS5	DIAMOnD
STAT5B	DIAMOnD
ETS2	DIAMOnD
SMARCA4	DIAMOnD
HES1	DIAMOnD
IRAK1	DIAMOnD
TSC1	DIAMOnD
SLC9A1	DIAMOnD
CALM2	DIAMOnD
MAP3K7	DIAMOnD
NFKBIA	DIAMOnD
JAK2	DIAMOnD
IKBKG	DIAMOnD
HSPA8	DIAMOnD
MAP3K8	DIAMOnD
HSPA1A	DIAMOnD
BAG1	DIAMOnD
STUB1	DIAMOnD
MAP2K4	DIAMOnD
TAL1	DIAMOnD
PPP1CC	DIAMOnD
EIF2AK2	DIAMOnD
HSP90AA2P	DIAMOnD
ERBB2	DIAMOnD
SHC1	DIAMOnD
PTPN11	DIAMOnD
BCR	DIAMOnD
PDGFRB	DIAMOnD
PTK2	DIAMOnD
FYN	DIAMOnD
GAB2	DIAMOnD
CSK	DIAMOnD
IGF1R	DIAMOnD
MAP3K5	DIAMOnD
APP	DIAMOnD
MDM2	DIAMOnD
JUND	DIAMOnD
TERT	DIAMOnD
FOXO4	DIAMOnD
PTPN6	DIAMOnD
CSF2RB	DIAMOnD
MYH9	DIAMOnD
HSP90AB1	DIAMOnD
CDC37	DIAMOnD
MAP3K3	DIAMOnD
MAP3K14	DIAMOnD
TRAF2	DIAMOnD
CAD	DIAMOnD
TAB2	DIAMOnD
TUBA3D	DIAMOnD
TUBB	DIAMOnD
RACK1	DIAMOnD
HIF1A	DIAMOnD
HDAC1	DIAMOnD
YWHAQ	DIAMOnD
TUBA3C	DIAMOnD
PXN	DIAMOnD
PTEN	DIAMOnD
PIK3R1	DIAMOnD
SYK	DIAMOnD
VAV1	DIAMOnD
CBL	DIAMOnD
JAK1	DIAMOnD
IL2RB	DIAMOnD
IRS2	DIAMOnD
EPOR	DIAMOnD
SOCS3	DIAMOnD
KIT	DIAMOnD
GRB2	DIAMOnD
IL6ST	DIAMOnD
JAK3	DIAMOnD
PTK2B	DIAMOnD
RASA1	DIAMOnD
MST1R	DIAMOnD
PLCG1	DIAMOnD
SYN1	DIAMOnD
GHR	DIAMOnD
SOCS1	DIAMOnD
GAB1	DIAMOnD
RET	DIAMOnD
PTPRJ	DIAMOnD
FGR	DIAMOnD
DOK1	DIAMOnD
CRKL	DIAMOnD
TYK2	DIAMOnD
NTRK1	DIAMOnD
SH2B2	DIAMOnD
BTK	DIAMOnD
KHDRBS1	DIAMOnD
CRK	DIAMOnD
ZAP70	DIAMOnD
PDGFRA	DIAMOnD
ERBB3	DIAMOnD
PTPN2	DIAMOnD
PTPRB	DIAMOnD
GRIN2B	DIAMOnD
PAG1	DIAMOnD
PTPRO	DIAMOnD
ALK	DIAMOnD
PIK3R2	DIAMOnD
SOS1	DIAMOnD
SPTAN1	DIAMOnD
ARRB1	DIAMOnD
YES1	DIAMOnD
PECAM1	DIAMOnD
MAP3K1	DIAMOnD
HSPA1L	DIAMOnD
CLTC	DIAMOnD
KDR	DIAMOnD
FRS2	DIAMOnD
FLT1	DIAMOnD
RIPK3	DIAMOnD
ITGB3	DIAMOnD
BCAR1	DIAMOnD
GSN	DIAMOnD
HCK	DIAMOnD
RAPGEF1	DIAMOnD
PLCG2	DIAMOnD
WAS	DIAMOnD
PTPRG	DIAMOnD
LCP2	DIAMOnD
ITK	DIAMOnD
TEC	DIAMOnD
BMX	DIAMOnD
LAT	DIAMOnD
MAP4K1	DIAMOnD
BLNK	DIAMOnD
SHB	DIAMOnD
ABI1	DIAMOnD
ABL2	DIAMOnD
ERBB4	DIAMOnD
FGFR1	DIAMOnD
SH3BP2	DIAMOnD
VAV3	DIAMOnD
CBLB	DIAMOnD
HRAS	DIAMOnD
NCK1	DIAMOnD
SOS2	DIAMOnD
EFS	DIAMOnD
GRAP2	DIAMOnD
ASAP1	DIAMOnD
CSF1R	DIAMOnD
INPP5D	DIAMOnD
CSF3R	DIAMOnD
PIM1	DIAMOnD
IRS4	DIAMOnD
FCGR2B	DIAMOnD
GRIN1	DIAMOnD
TBK1	DIAMOnD
TUBB4A	DIAMOnD
NFKBIE	DIAMOnD
CALM3	DIAMOnD
NFKB2	DIAMOnD
TIMM50	DIAMOnD
UBA52	DIAMOnD
NFKBIB	DIAMOnD
RELB	DIAMOnD
ACTG1	DIAMOnD
RPS27A	DIAMOnD
NFATC4	DIAMOnD
ERN1	DIAMOnD
DSP	DIAMOnD
ARRB2	DIAMOnD
NPM1	DIAMOnD
ACTB	DIAMOnD
MYH10	DIAMOnD
HSPA4	DIAMOnD
TNFRSF1B	DIAMOnD
C1QBP	DIAMOnD
HSPA9	DIAMOnD
TAB1	DIAMOnD
TRAF6	DIAMOnD
TUBB2B	DIAMOnD
GAPDH	DIAMOnD
YWHAG	DIAMOnD
REL	DIAMOnD
HSPA6	DIAMOnD
USP9X	DIAMOnD
SPAG9	DIAMOnD
DNM1	DIAMOnD
CARD11	DIAMOnD
CSNK1A1	DIAMOnD
YWHAH	DIAMOnD
CDK16	DIAMOnD
IFNAR1	DIAMOnD
TRAF1	DIAMOnD
BAG2	DIAMOnD
IQGAP1	DIAMOnD
NONO	DIAMOnD
SFPQ	DIAMOnD
DDX5	DIAMOnD
CAMK2D	DIAMOnD
DNAJA3	DIAMOnD
NCL	DIAMOnD
ANXA2	DIAMOnD
CDKN2A	DIAMOnD
PPM1B	DIAMOnD
CD4	DIAMOnD
HSPD1	DIAMOnD
TUBA1A	DIAMOnD
HNRNPD	DIAMOnD
ATP5A1	DIAMOnD
VDAC1	DIAMOnD
MYL6	DIAMOnD
KPNB1	DIAMOnD
LRPPRC	DIAMOnD
